# Supplementary material for: New species of Yamadazyma from rotting wood in China
Source: MycoKeys. 2021 Aug 26;83:69–84. doi: 10.3897/mycokeys.83.71156 (PMC8413266; doi:10.3897/mycokeys.83.71156)
Supplement: XML Treatment for Yamadazyma luoyangensis [file mycokeys.83.71156-treatment1.xml]

<!DOCTYPE tp:taxon-treatment
  PUBLIC "-//TaxonX//DTD Taxonomic Treatment Publishing DTD v0 20100105//EN" "tax-treatment-NSO.dtd">
<tp:taxon-treatment xmlns:tp="http://www.plazi.org/taxpub"><tp:treatment-meta><kwd-group><label>Taxon classification</label><kwd><named-content xmlns:xlink="http://www.w3.org/1999/xlink" content-type="kingdom">Fungi</named-content></kwd><kwd><named-content xmlns:xlink="http://www.w3.org/1999/xlink" content-type="order">Saccharomycetales</named-content></kwd><kwd><named-content xmlns:xlink="http://www.w3.org/1999/xlink" content-type="family">Debaryomycetaceae</named-content></kwd></kwd-group><mixed-citation publication-type="journal"><person-group><name><surname>Gao</surname><given-names>Wan-Li</given-names></name><name><surname>Li</surname><given-names>Ying</given-names></name><name><surname>Chai</surname><given-names>Chun-Yue</given-names></name><name><surname>Yan</surname><given-names>Zhen-Li</given-names></name><name><surname>Hui</surname><given-names>Feng-Li</given-names></name></person-group><article-title>New species of <italic><tp:taxon-name><tp:taxon-name-part taxon-name-part-type="genus" reg="Yamadazyma">Yamadazyma</tp:taxon-name-part></tp:taxon-name></italic> from rotting wood in China</article-title><source>MycoKeys</source><day>26</day><month>8</month><year>2021</year><volume>83</volume><fpage>69</fpage><lpage>84</lpage><pub-id pub-id-type="doi">10.3897/mycokeys.83.71156</pub-id></mixed-citation></tp:treatment-meta><tp:nomenclature><tp:taxon-name>
              <object-id xmlns:xlink="http://www.w3.org/1999/xlink" content-type="arpha" xlink:type="simple">2ED16117-1D8F-5F51-AABF-55CF47C86EC4</object-id>
              <tp:taxon-name-part taxon-name-part-type="genus" reg="Yamadazyma">Yamadazyma</tp:taxon-name-part>
              <tp:taxon-name-part taxon-name-part-type="species" reg="luoyangensis">luoyangensis</tp:taxon-name-part>
              <object-id xmlns:xlink="http://www.w3.org/1999/xlink" content-type="mycobank" xlink:type="simple">840099</object-id>
            </tp:taxon-name><tp:taxon-authority>C.Y. Chai &amp; F.L. Hui</tp:taxon-authority><tp:taxon-status xmlns:xlink="http://www.w3.org/1999/xlink" xlink:type="simple">sp. nov.</tp:taxon-status><xref ref-type="fig" rid="F2">Figure 2</xref></tp:nomenclature><tp:treatment-sec sec-type="material" id="SECID0EUJCI"><title>Type.</title><p>China, Henan Province, Luoyang City, Song County, in rotting wood from a forest park, September 2020, J.Z. Li &amp; Z.T Zhang (holotype <abbrev xmlns:xlink="http://www.w3.org/1999/xlink" content-type="institution" xlink:title="Microbiology Lab, Nanyang Normal University, Henan, China" id="ABBRID0E1JCI" xlink:type="simple">NYNU</abbrev> 201023<sup>T</sup>, culture ex-type <abbrev xmlns:xlink="http://www.w3.org/1999/xlink" content-type="institution" xlink:title="CBS-KNAW Collections, Westerdijk Fungal Biodiversity Institute, Utrecht, The Netherlands" id="ABBRID0EBKCI" xlink:type="simple">CBS</abbrev> 16666, CICC 33509).</p></tp:treatment-sec><tp:treatment-sec sec-type="etymology" id="SECID0EGKCI"><title>Etymology.</title><p>The species name <italic><tp:taxon-name><tp:taxon-name-part taxon-name-part-type="genus" reg="Yamadazyma"/><tp:taxon-name-part taxon-name-part-type="species" reg="luoyangensis">luoyangensis</tp:taxon-name-part></tp:taxon-name></italic> refers to the geographical origin of the type strain of this species.</p></tp:treatment-sec><tp:treatment-sec sec-type="description" id="SECID0EWKCI"><title>Description.</title><p>The cells are ovoid to ellipsoid (2–4 × 3.5–7 μm) and occur singly or in pairs after being placed in <abbrev xmlns:xlink="http://www.w3.org/1999/xlink" xlink:title="yeast extract-malt extract" id="ABBRID0E3KCI" xlink:type="simple">YM</abbrev> broth for three days at 25 °C (Figure <xref ref-type="fig" rid="F2">2A</xref>). Budding is multilateral. After three days of growth on <abbrev xmlns:xlink="http://www.w3.org/1999/xlink" xlink:title="yeast extract-malt extract" id="ABBRID0EELCI" xlink:type="simple">YM</abbrev> agar at 25 °C, the colonies are white to cream-colored, buttery, and smooth, with entire margins. After seven days at 25 °C on a Dalmau plate culture with <abbrev xmlns:xlink="http://www.w3.org/1999/xlink" xlink:title="cornmeal" id="ABBRID0EILCI" xlink:type="simple">CM</abbrev> agar, pseudohyphae are formed, but true hyphae are not (Figure <xref ref-type="fig" rid="F2">2B</xref>). Asci or signs of conjugation are not observed on sporulation media. Glucose, galactose, trehalose, and cellobiose are fermented, but maltose, sucrose, melibiose, lactose, melezitose, raffinose, d-xylose, and inulin are not. Glucose, galactose, d-glucosamine, d-ribose, d-xylose, l-arabinose, d-arabinose, l-rhamnose, sucrose, maltose, trehalose, methyl α-d-glucoside, cellobiose, salicin, arbutin, melezitose, inulin, glycerol, erythritol, ribitol, d-glucitol, d-mannitol, galactitol, d-glucono-1, 5-lactone, 5-keto-d-gluconate, d-gluconate, succinate, citrate, and ethanol are assimilated. No growth is observed in l-sorbose, melibiose, lactose, raffinose, <italic>myo</italic>-inositol, 2-keto-d-gluconate, d-glucuronate, dl-lactate, or methanol. In nitrogen-assimilation tests, growth is present on ethylamine, l-lysine, glucosamine, and d-tryptophan, while growth is absent on nitrate, nitrite, cadaverine, creatine, creatinine, and imidazole. Growth is observed at 35 °C but not at 37 °C. Growth in the presence of 10% NaCl with 5% glucose is present, but growth in the presence of 0.01% cycloheximide and 1% acetic acid is absent. Starch-like compounds are not produced. Urease activity and diazonium blue B reactions are negative.</p><fig id="F2" position="float" orientation="portrait"><object-id xmlns:xlink="http://www.w3.org/1999/xlink" content-type="doi" xlink:type="simple">10.3897/mycokeys.83.71156.figure2</object-id><object-id xmlns:xlink="http://www.w3.org/1999/xlink" content-type="arpha" xlink:type="simple">97900956-A5AD-5744-99C8-BBA860A95D73</object-id><label>Figure 2.</label><caption><p><italic><tp:taxon-name><tp:taxon-name-part taxon-name-part-type="genus" reg="Yamadazyma">Yamadazyma</tp:taxon-name-part><tp:taxon-name-part taxon-name-part-type="species" reg="luoyangensis">luoyangensis</tp:taxon-name-part></tp:taxon-name></italic> (<abbrev xmlns:xlink="http://www.w3.org/1999/xlink" content-type="institution" xlink:title="Microbiology Lab, Nanyang Normal University, Henan, China" id="ABBRID0EFMCI" xlink:type="simple">NYNU</abbrev> 201023, holotype) <bold>A</bold> budding cells after three days in <abbrev xmlns:xlink="http://www.w3.org/1999/xlink" xlink:title="yeast extract-malt extract" id="ABBRID0EMMCI" xlink:type="simple">YM</abbrev> broth at 25 °C <bold>B</bold> pseudohyphae on cornmeal agar after seven days at 25 °C. Scale bars: 10 μm.</p></caption><graphic xmlns:xlink="http://www.w3.org/1999/xlink" xlink:href="mycokeys-83-069-g002.jpg" position="float" orientation="portrait" xlink:type="simple" id="oo_581857.jpg"><uri content-type="original_file" xlink:type="simple">https://binary.pensoft.net/fig/581857</uri></graphic></fig></tp:treatment-sec><tp:treatment-sec sec-type="Additional isolate examined" id="SECID0EXMCI"><title>Additional isolate examined.</title><p>China, Henan Province, Luoyang City, Song County, in rotting wood from a forest park, September 2020, J.Z. Li &amp; Z.T Zhang, <abbrev xmlns:xlink="http://www.w3.org/1999/xlink" content-type="institution" xlink:title="Microbiology Lab, Nanyang Normal University, Henan, China" id="ABBRID0E4MCI" xlink:type="simple">NYNU</abbrev> 201035.</p></tp:treatment-sec><tp:treatment-sec sec-type="GenBank accession numbers" id="SECID0ECNCI"><title>GenBank accession numbers.</title><p>Holotype <abbrev xmlns:xlink="http://www.w3.org/1999/xlink" content-type="institution" xlink:title="Microbiology Lab, Nanyang Normal University, Henan, China" id="ABBRID0EINCI" xlink:type="simple">NYNU</abbrev> 201023<sup>T</sup> (<abbrev xmlns:xlink="http://www.w3.org/1999/xlink" xlink:title="internal transcribed spacer region" id="ABBRID0EPNCI" xlink:type="simple">ITS</abbrev>: <ext-link xmlns:xlink="http://www.w3.org/1999/xlink" ext-link-type="gen" xlink:href="MW365549" xlink:type="simple">MW365549</ext-link>; D1/D2 <abbrev xmlns:xlink="http://www.w3.org/1999/xlink" xlink:title="large subunit" id="ABBRID0EYNCI" xlink:type="simple">LSU</abbrev>: <ext-link xmlns:xlink="http://www.w3.org/1999/xlink" ext-link-type="gen" xlink:href="MW365545" xlink:type="simple">MW365545</ext-link>); additional isolate <abbrev xmlns:xlink="http://www.w3.org/1999/xlink" content-type="institution" xlink:title="Microbiology Lab, Nanyang Normal University, Henan, China" id="ABBRID0EBOCI" xlink:type="simple">NYNU</abbrev> 201035 (<abbrev xmlns:xlink="http://www.w3.org/1999/xlink" xlink:title="internal transcribed spacer region" id="ABBRID0EGOCI" xlink:type="simple">ITS</abbrev>: <ext-link xmlns:xlink="http://www.w3.org/1999/xlink" ext-link-type="gen" xlink:href="MZ318445" xlink:type="simple">MZ318445</ext-link>; D1/D2 <abbrev xmlns:xlink="http://www.w3.org/1999/xlink" xlink:title="large subunit" id="ABBRID0EPOCI" xlink:type="simple">LSU</abbrev>: <ext-link xmlns:xlink="http://www.w3.org/1999/xlink" ext-link-type="gen" xlink:href="MZ318422" xlink:type="simple">MZ318422</ext-link>).</p></tp:treatment-sec><tp:treatment-sec sec-type="notes" id="SECID0EYOCI"><title>Notes.</title><p>Two isolates representing <italic><tp:taxon-name><tp:taxon-name-part taxon-name-part-type="genus" reg="Yamadazyma">Y.</tp:taxon-name-part><tp:taxon-name-part taxon-name-part-type="species" reg="luoyangensis">luoyangensis</tp:taxon-name-part></tp:taxon-name></italic> were resolved in a well-supported clade and are most closely related to <italic><tp:taxon-name><tp:taxon-name-part taxon-name-part-type="genus" reg="Yamadazyma">Y.</tp:taxon-name-part><tp:taxon-name-part taxon-name-part-type="species" reg="mexicana">mexicana</tp:taxon-name-part></tp:taxon-name></italic> (Figure <xref ref-type="fig" rid="F1">1</xref>). <italic><tp:taxon-name><tp:taxon-name-part taxon-name-part-type="genus" reg="Yamadazyma">Yamadazyma</tp:taxon-name-part><tp:taxon-name-part taxon-name-part-type="species" reg="luoyangensis">luoyangensis</tp:taxon-name-part></tp:taxon-name></italic> can be distinguished from <italic><tp:taxon-name><tp:taxon-name-part taxon-name-part-type="genus" reg="Yamadazyma">Y.</tp:taxon-name-part><tp:taxon-name-part taxon-name-part-type="species" reg="mexicana">mexicana</tp:taxon-name-part></tp:taxon-name></italic> based on <abbrev xmlns:xlink="http://www.w3.org/1999/xlink" xlink:title="internal transcribed spacer region" id="ABBRID0EOQCI" xlink:type="simple">ITS</abbrev> and D1/D2 <abbrev xmlns:xlink="http://www.w3.org/1999/xlink" xlink:title="large subunit" id="ABBRID0ESQCI" xlink:type="simple">LSU</abbrev> loci (4/592 in <abbrev xmlns:xlink="http://www.w3.org/1999/xlink" xlink:title="internal transcribed spacer region" id="ABBRID0EWQCI" xlink:type="simple">ITS</abbrev> and 10/531 in D1/D2 <abbrev xmlns:xlink="http://www.w3.org/1999/xlink" xlink:title="large subunit" id="ABBRID0E1QCI" xlink:type="simple">LSU</abbrev>). Physiologically, <italic><tp:taxon-name><tp:taxon-name-part taxon-name-part-type="genus" reg="Yamadazyma">Y.</tp:taxon-name-part><tp:taxon-name-part taxon-name-part-type="species" reg="luoyangensis">luoyangensis</tp:taxon-name-part></tp:taxon-name></italic> differs from <italic><tp:taxon-name><tp:taxon-name-part taxon-name-part-type="genus" reg="Yamadazyma">Y.</tp:taxon-name-part><tp:taxon-name-part taxon-name-part-type="species" reg="mexicana">mexicana</tp:taxon-name-part></tp:taxon-name></italic> by its ability to assimilate inulin and 5-keto-d-gluconate and its inability to assimilate lactose, raffinose, and 2-keto-d-gluconate. Additionally, <italic><tp:taxon-name><tp:taxon-name-part taxon-name-part-type="genus" reg="Yamadazyma">Y.</tp:taxon-name-part><tp:taxon-name-part taxon-name-part-type="species" reg="mexicana">mexicana</tp:taxon-name-part></tp:taxon-name></italic> grows at 37 °C, while <italic><tp:taxon-name><tp:taxon-name-part taxon-name-part-type="genus" reg="Yamadazyma">Y.</tp:taxon-name-part><tp:taxon-name-part taxon-name-part-type="species" reg="luoyangensis">luoyangensis</tp:taxon-name-part></tp:taxon-name></italic> does not (Table <xref ref-type="table" rid="T2">2</xref>) (<xref ref-type="bibr" rid="B20">Kurtzman 2011</xref>).</p></tp:treatment-sec><tp:treatment-sec><!--Section generated to contain objects referenced in tp:taxon-treatment.--><fig id="F1" position="float" orientation="portrait"><object-id xmlns:xlink="http://www.w3.org/1999/xlink" content-type="doi" xlink:type="simple">10.3897/mycokeys.83.71156.figure1</object-id><object-id xmlns:xlink="http://www.w3.org/1999/xlink" content-type="arpha" xlink:type="simple">397A7CE4-D1DC-5680-8CA6-BC481ED7C73E</object-id><label>Figure 1.</label><caption><p>Maximum likelihood phylogenetic tree of <italic><tp:taxon-name><tp:taxon-name-part taxon-name-part-type="genus" reg="Yamadazyma">Yamadazyma</tp:taxon-name-part></tp:taxon-name></italic> inferred from the combined <abbrev xmlns:xlink="http://www.w3.org/1999/xlink" xlink:title="internal transcribed spacer region" id="ABBRID0EDTBI" xlink:type="simple">ITS</abbrev> and D1/D2 <abbrev xmlns:xlink="http://www.w3.org/1999/xlink" xlink:title="large subunit" id="ABBRID0EHTBI" xlink:type="simple">LSU</abbrev> dataset and rooted with <italic><tp:taxon-name><tp:taxon-name-part taxon-name-part-type="genus" reg="Scheffersomyces">Scheffersomyces</tp:taxon-name-part><tp:taxon-name-part taxon-name-part-type="species" reg="coipomoensis">coipomoensis</tp:taxon-name-part></tp:taxon-name></italic> (<abbrev xmlns:xlink="http://www.w3.org/1999/xlink" content-type="institution" xlink:title="CBS-KNAW Collections, Westerdijk Fungal Biodiversity Institute, Utrecht, The Netherlands" id="ABBRID0EWTBI" xlink:type="simple">CBS</abbrev> 8178) and <italic><tp:taxon-name><tp:taxon-name-part taxon-name-part-type="genus" reg="Babjeviella">Babjeviella</tp:taxon-name-part><tp:taxon-name-part taxon-name-part-type="species" reg="inositovora">inositovora</tp:taxon-name-part></tp:taxon-name></italic> (<abbrev xmlns:xlink="http://www.w3.org/1999/xlink" content-type="institution" xlink:title="CBS-KNAW Collections, Westerdijk Fungal Biodiversity Institute, Utrecht, The Netherlands" id="ABBRID0EGUBI" xlink:type="simple">CBS</abbrev> 8006). <abbrev xmlns:xlink="http://www.w3.org/1999/xlink" xlink:title="maximum likelihood" id="ABBRID0ELUBI" xlink:type="simple">ML</abbrev> and <abbrev xmlns:xlink="http://www.w3.org/1999/xlink" xlink:title="maximum parsimony" id="ABBRID0EPUBI" xlink:type="simple">MP</abbrev> bootstrap support values above 50% are respectively shown at the first and second positions. Newly sequenced collections are in blue boldface.</p></caption><graphic xmlns:xlink="http://www.w3.org/1999/xlink" xlink:href="mycokeys-83-069-g001.jpg" position="float" orientation="portrait" xlink:type="simple" id="oo_581856.jpg"><uri content-type="original_file" xlink:type="simple">https://binary.pensoft.net/fig/581856</uri></graphic></fig><table-wrap id="T2" position="float" orientation="portrait"><label>Table 2.</label><caption><p>Physiological characteristics of the new <italic><tp:taxon-name><tp:taxon-name-part taxon-name-part-type="genus" reg="Yamadazyma">Yamadazyma</tp:taxon-name-part></tp:taxon-name></italic> species and their closely related taxa.</p></caption><table id="TID0EKQBI" rules="all"><tbody><tr><th rowspan="1" colspan="1">Characteristics</th><th rowspan="1" colspan="1">
                  <italic><tp:taxon-name>
                      <tp:taxon-name-part taxon-name-part-type="genus" reg="Yamadazyma">Y.</tp:taxon-name-part>
                      <tp:taxon-name-part taxon-name-part-type="species" reg="luoyangensis">luoyangensis</tp:taxon-name-part>
                    </tp:taxon-name></italic>
                </th><th rowspan="1" colspan="1">
                  <italic><tp:taxon-name>
                      <tp:taxon-name-part taxon-name-part-type="genus" reg="Yamadazyma">Y.</tp:taxon-name-part>
                      <tp:taxon-name-part taxon-name-part-type="species" reg="mexicana">mexicana</tp:taxon-name-part>
                    </tp:taxon-name></italic>
                </th><th rowspan="1" colspan="1">
                  <italic><tp:taxon-name>
                      <tp:taxon-name-part taxon-name-part-type="genus" reg="Yamadazyma">Y.</tp:taxon-name-part>
                      <tp:taxon-name-part taxon-name-part-type="species" reg="ovata">ovata</tp:taxon-name-part>
                    </tp:taxon-name></italic>
                </th><th rowspan="1" colspan="1">
                  <italic><tp:taxon-name>
                      <tp:taxon-name-part taxon-name-part-type="genus" reg="Candida">C.</tp:taxon-name-part>
                      <tp:taxon-name-part taxon-name-part-type="species" reg="trypodendroni">trypodendroni</tp:taxon-name-part>
                    </tp:taxon-name></italic>
                </th><th rowspan="1" colspan="1">
                  <italic><tp:taxon-name>
                      <tp:taxon-name-part taxon-name-part-type="genus" reg="Yamadazyma">Y.</tp:taxon-name-part>
                      <tp:taxon-name-part taxon-name-part-type="species" reg="paraaseri">paraaseri</tp:taxon-name-part>
                    </tp:taxon-name></italic>
                </th><th rowspan="1" colspan="1">
                  <italic><tp:taxon-name>
                      <tp:taxon-name-part taxon-name-part-type="genus" reg="Candida">C.</tp:taxon-name-part>
                      <tp:taxon-name-part taxon-name-part-type="species" reg="aaseri">aaseri</tp:taxon-name-part>
                    </tp:taxon-name></italic>
                </th></tr><tr><td rowspan="1" colspan="7">Fermentation of</td></tr><tr><td rowspan="1" colspan="1">d-Glucose</td><td rowspan="1" colspan="1">+</td><td rowspan="1" colspan="1">+</td><td rowspan="1" colspan="1">+</td><td rowspan="1" colspan="1">+</td><td rowspan="1" colspan="1">-</td><td rowspan="1" colspan="1">v</td></tr><tr><td rowspan="1" colspan="7">Assimilation of</td></tr><tr><td rowspan="1" colspan="1">l-Sorbose</td><td rowspan="1" colspan="1">–</td><td rowspan="1" colspan="1">–</td><td rowspan="1" colspan="1">+</td><td rowspan="1" colspan="1">–</td><td rowspan="1" colspan="1">+</td><td rowspan="1" colspan="1">s</td></tr><tr><td rowspan="1" colspan="1">d-Glucosamine</td><td rowspan="1" colspan="1">+</td><td rowspan="1" colspan="1">+</td><td rowspan="1" colspan="1">+</td><td rowspan="1" colspan="1">–</td><td rowspan="1" colspan="1">+</td><td rowspan="1" colspan="1">–</td></tr><tr><td rowspan="1" colspan="1">l-Rhamnose</td><td rowspan="1" colspan="1">+</td><td rowspan="1" colspan="1">+</td><td rowspan="1" colspan="1">–</td><td rowspan="1" colspan="1">+</td><td rowspan="1" colspan="1">–</td><td rowspan="1" colspan="1">–</td></tr><tr><td rowspan="1" colspan="1">Melibiose</td><td rowspan="1" colspan="1">–</td><td rowspan="1" colspan="1">v</td><td rowspan="1" colspan="1">+</td><td rowspan="1" colspan="1">–</td><td rowspan="1" colspan="1">–</td><td rowspan="1" colspan="1">–</td></tr><tr><td rowspan="1" colspan="1">Lactose</td><td rowspan="1" colspan="1">–</td><td rowspan="1" colspan="1">+</td><td rowspan="1" colspan="1">–</td><td rowspan="1" colspan="1">–</td><td rowspan="1" colspan="1">+</td><td rowspan="1" colspan="1">v</td></tr><tr><td rowspan="1" colspan="1">Raffinose</td><td rowspan="1" colspan="1">–</td><td rowspan="1" colspan="1">+</td><td rowspan="1" colspan="1">–</td><td rowspan="1" colspan="1">–</td><td rowspan="1" colspan="1">–</td><td rowspan="1" colspan="1">–</td></tr><tr><td rowspan="1" colspan="1">Inulin</td><td rowspan="1" colspan="1">+</td><td rowspan="1" colspan="1">–</td><td rowspan="1" colspan="1">–</td><td rowspan="1" colspan="1">–</td><td rowspan="1" colspan="1">+</td><td rowspan="1" colspan="1">–</td></tr><tr><td rowspan="1" colspan="1">Xylitol</td><td rowspan="1" colspan="1">+</td><td rowspan="1" colspan="1"/><td rowspan="1" colspan="1">+</td><td rowspan="1" colspan="1">–</td><td rowspan="1" colspan="1">–</td><td rowspan="1" colspan="1">+</td></tr><tr><td rowspan="1" colspan="1">Galactitol</td><td rowspan="1" colspan="1">+</td><td rowspan="1" colspan="1">v</td><td rowspan="1" colspan="1">+</td><td rowspan="1" colspan="1">–</td><td rowspan="1" colspan="1">–</td><td rowspan="1" colspan="1">–</td></tr><tr><td rowspan="1" colspan="1">2-Keto-d-Gluconate</td><td rowspan="1" colspan="1">–</td><td rowspan="1" colspan="1">s</td><td rowspan="1" colspan="1">+</td><td rowspan="1" colspan="1">+</td><td rowspan="1" colspan="1">–</td><td rowspan="1" colspan="1">–</td></tr><tr><td rowspan="1" colspan="1">Cadaverine</td><td rowspan="1" colspan="1">–</td><td rowspan="1" colspan="1">n</td><td rowspan="1" colspan="1">–</td><td rowspan="1" colspan="1">+</td><td rowspan="1" colspan="1">–</td><td rowspan="1" colspan="1">+</td></tr><tr><td rowspan="1" colspan="1">Growth tests</td><td rowspan="1" colspan="6"/></tr><tr><td rowspan="1" colspan="1">10%Nacl/5%glucose</td><td rowspan="1" colspan="1">+</td><td rowspan="1" colspan="1">+</td><td rowspan="1" colspan="1">+</td><td rowspan="1" colspan="1">v</td><td rowspan="1" colspan="1">–</td><td rowspan="1" colspan="1">+</td></tr><tr><td rowspan="1" colspan="1">Growth at 37 °C</td><td rowspan="1" colspan="1">–</td><td rowspan="1" colspan="1">+</td><td rowspan="1" colspan="1">+</td><td rowspan="1" colspan="1">–</td><td rowspan="1" colspan="1">+</td><td rowspan="1" colspan="1">+</td></tr></tbody></table><table-wrap-foot><fn><p>+, positive reaction; –, negative reaction; s, slow positive reaction; v, variable reaction; n, data not available.</p></fn></table-wrap-foot></table-wrap></tp:treatment-sec><ref-list><ref id="B20"><mixed-citation xmlns:xlink="http://www.w3.org/1999/xlink" xlink:type="simple"><person-group><name name-style="western"><surname>Kurtzman</surname><given-names>CP</given-names></name></person-group> (<year>2011</year>) <article-title><italic><tp:taxon-name><tp:taxon-name-part taxon-name-part-type="genus">Yamadazyma</tp:taxon-name-part></tp:taxon-name></italic> Billon-Grand (1989).</article-title> In: <person-group><name name-style="western"><surname>Kurtzman</surname><given-names>CP</given-names></name><name name-style="western"><surname>Fell</surname><given-names>JW</given-names></name><name name-style="western"><surname>Boekhout</surname><given-names>T</given-names></name></person-group> (<role>Eds</role>) <issue-title>The Yeasts – a Taxonomic Study, 5th edn, vol.</issue-title><source>2. Elsevier, Amsterdam</source>, <fpage>919</fpage>–<lpage>925</lpage>. <ext-link xlink:type="simple" ext-link-type="doi" xlink:href="10.1016/B978-0-444-52149-1.00081-1">https://doi.org/10.1016/B978-0-444-52149-1.00081-1</ext-link></mixed-citation></ref></ref-list></tp:taxon-treatment>
