# Supplementary material for: New species of Yamadazyma from rotting wood in China
Source: MycoKeys. 2021 Aug 26;83:69–84. doi: 10.3897/mycokeys.83.71156 (PMC8413266; doi:10.3897/mycokeys.83.71156)
Supplement: XML Treatment for Yamadazyma ovata [file mycokeys.83.71156-treatment2.xml]

<!DOCTYPE tp:taxon-treatment
  PUBLIC "-//TaxonX//DTD Taxonomic Treatment Publishing DTD v0 20100105//EN" "tax-treatment-NSO.dtd">
<tp:taxon-treatment xmlns:tp="http://www.plazi.org/taxpub"><tp:treatment-meta><kwd-group><label>Taxon classification</label><kwd><named-content xmlns:xlink="http://www.w3.org/1999/xlink" content-type="kingdom">Fungi</named-content></kwd><kwd><named-content xmlns:xlink="http://www.w3.org/1999/xlink" content-type="order">Saccharomycetales</named-content></kwd><kwd><named-content xmlns:xlink="http://www.w3.org/1999/xlink" content-type="family">Debaryomycetaceae</named-content></kwd></kwd-group><mixed-citation publication-type="journal"><person-group><name><surname>Gao</surname><given-names>Wan-Li</given-names></name><name><surname>Li</surname><given-names>Ying</given-names></name><name><surname>Chai</surname><given-names>Chun-Yue</given-names></name><name><surname>Yan</surname><given-names>Zhen-Li</given-names></name><name><surname>Hui</surname><given-names>Feng-Li</given-names></name></person-group><article-title>New species of <italic><tp:taxon-name><tp:taxon-name-part taxon-name-part-type="genus" reg="Yamadazyma">Yamadazyma</tp:taxon-name-part></tp:taxon-name></italic> from rotting wood in China</article-title><source>MycoKeys</source><day>26</day><month>8</month><year>2021</year><volume>83</volume><fpage>69</fpage><lpage>84</lpage><pub-id pub-id-type="doi">10.3897/mycokeys.83.71156</pub-id></mixed-citation></tp:treatment-meta><tp:nomenclature><tp:taxon-name>
              <object-id xmlns:xlink="http://www.w3.org/1999/xlink" content-type="arpha" xlink:type="simple">D54BA6DF-9A19-5101-B54E-21CAC2344F6D</object-id>
              <tp:taxon-name-part taxon-name-part-type="genus" reg="Yamadazyma">Yamadazyma</tp:taxon-name-part>
              <tp:taxon-name-part taxon-name-part-type="species" reg="ovata">ovata</tp:taxon-name-part>
              <object-id xmlns:xlink="http://www.w3.org/1999/xlink" content-type="mycobank" xlink:type="simple">840100</object-id>
            </tp:taxon-name><tp:taxon-authority>C.Y. Chai &amp; F.L. Hui</tp:taxon-authority><tp:taxon-status xmlns:xlink="http://www.w3.org/1999/xlink" xlink:type="simple">sp. nov.</tp:taxon-status><xref ref-type="fig" rid="F3">Figure 3</xref></tp:nomenclature><tp:treatment-sec sec-type="material" id="SECID0E6TCI"><title>Type.</title><p>China, Henan Province, Luoyang City, Song County, in rotting wood from a forest park, September 2019, J.Z. Li &amp; Z.T Zhang (holotype <abbrev xmlns:xlink="http://www.w3.org/1999/xlink" content-type="institution" xlink:title="Microbiology Lab, Nanyang Normal University, Henan, China" id="ABBRID0EFUCI" xlink:type="simple">NYNU</abbrev> 191125<sup>T</sup>, culture ex-type <abbrev xmlns:xlink="http://www.w3.org/1999/xlink" content-type="institution" xlink:title="CBS-KNAW Collections, Westerdijk Fungal Biodiversity Institute, Utrecht, The Netherlands" id="ABBRID0EMUCI" xlink:type="simple">CBS</abbrev> 16655, CICC 33500).</p></tp:treatment-sec><tp:treatment-sec sec-type="etymology" id="SECID0ERUCI"><title>Etymology.</title><p>The species name <italic><tp:taxon-name><tp:taxon-name-part taxon-name-part-type="genus" reg="Yamadazyma"/><tp:taxon-name-part taxon-name-part-type="species" reg="ovata">ovata</tp:taxon-name-part></tp:taxon-name></italic> refers to the ovoid cell morphology of the type strain.</p></tp:treatment-sec><tp:treatment-sec sec-type="description" id="SECID0EBVCI"><title>Description.</title><p>The cells are ovoid to ellipsoid (2–3 × 3–6.5 μm) and occur singly or in pairs after growth in a <abbrev xmlns:xlink="http://www.w3.org/1999/xlink" xlink:title="yeast extract-malt extract" id="ABBRID0EHVCI" xlink:type="simple">YM</abbrev> broth for three days at 25 °C (Figure <xref ref-type="fig" rid="F3">3A</xref>). Budding is multilateral. After three days of growth on <abbrev xmlns:xlink="http://www.w3.org/1999/xlink" xlink:title="yeast extract-malt extract" id="ABBRID0EPVCI" xlink:type="simple">YM</abbrev> agar at 25 °C, the colonies are white to cream-colored, buttery, and smooth with entire margins. After nine days at 25 °C, on a Dalmau plate culture with <abbrev xmlns:xlink="http://www.w3.org/1999/xlink" xlink:title="cornmeal" id="ABBRID0ETVCI" xlink:type="simple">CM</abbrev> agar, pseudohyphae consisting of elongated cells with lateral buds are formed (Figure <xref ref-type="fig" rid="F3">3B</xref>). True hyphae are not observed. Asci or signs of conjugation are not observed on sporulation media. Glucose, galactose, and trehalose are fermented, but maltose, sucrose, melibiose, lactose, cellobiose, melezitose, raffinose, d-xylose, and inulin are not. Glucose, galactose, l-sorbose, d-glucosamine, d-ribose, d-xylose, l-arabinose, d-arabinose, sucrose, maltose, trehalose, methyl α-d-glucoside, cellobiose, salicin, melibiose, melezitose, glycerol, erythritol, ribitol, xylitol, d-glucitol, d-mannitol, d- galactitol, d-glucono-1, 5-lactone, 2-keto-d-gluconate, d-gluconate, succinate, citrate, and ethanol are assimilated. No growth is observed in l-rhamnose, lactose, raffinose, inulin, <italic>myo</italic>-inositol, d-glucuronate, dl-lactate, or methanol. In nitrogen-assimilation tests, growth is present on l-lysine, creatine, glucosamine, and d-tryptophan, while growth is absent on nitrate, nitrite, ethylamine, cadaverine, creatinine, or imidazole. Growth is observed at 37 °C, but not at 40 °C. Growth in the presence of 16% NaCl with 5% glucose is present, but growth in the presence of 0.01% cycloheximide and 1% acetic acid is absent. Starch-like compounds are not produced. Urease activity and diazonium blue B reactions are negative.</p><fig id="F3" position="float" orientation="portrait"><object-id xmlns:xlink="http://www.w3.org/1999/xlink" content-type="doi" xlink:type="simple">10.3897/mycokeys.83.71156.figure3</object-id><object-id xmlns:xlink="http://www.w3.org/1999/xlink" content-type="arpha" xlink:type="simple">522EF765-013E-5A2C-8763-969128EF3F9D</object-id><label>Figure 3.</label><caption><p><italic><tp:taxon-name><tp:taxon-name-part taxon-name-part-type="genus" reg="Yamadazyma">Yamadazyma</tp:taxon-name-part><tp:taxon-name-part taxon-name-part-type="species" reg="ovata">ovata</tp:taxon-name-part></tp:taxon-name></italic> (<abbrev xmlns:xlink="http://www.w3.org/1999/xlink" content-type="institution" xlink:title="Microbiology Lab, Nanyang Normal University, Henan, China" id="ABBRID0EQWCI" xlink:type="simple">NYNU</abbrev> 191125, holotype) <bold>A</bold> budding cells after three days in <abbrev xmlns:xlink="http://www.w3.org/1999/xlink" xlink:title="yeast extract-malt extract" id="ABBRID0EXWCI" xlink:type="simple">YM</abbrev> broth at 25 °C <bold>B</bold> pseudohyphae on cornmeal agar after nine days at 25 °C. Scale bars: 10 μm.</p></caption><graphic xmlns:xlink="http://www.w3.org/1999/xlink" xlink:href="mycokeys-83-069-g003.jpg" position="float" orientation="portrait" xlink:type="simple" id="oo_581858.jpg"><uri content-type="original_file" xlink:type="simple">https://binary.pensoft.net/fig/581858</uri></graphic></fig></tp:treatment-sec><tp:treatment-sec sec-type="Additional isolates examined" id="SECID0ECXCI"><title>Additional isolates examined.</title><p>China, Henan Province, Luoyang City, Song County, in rotting wood from a forest park, September 2019, J.Z. Li &amp; Z.T Zhang, <abbrev xmlns:xlink="http://www.w3.org/1999/xlink" content-type="institution" xlink:title="Microbiology Lab, Nanyang Normal University, Henan, China" id="ABBRID0EIXCI" xlink:type="simple">NYNU</abbrev> 19116, <abbrev xmlns:xlink="http://www.w3.org/1999/xlink" content-type="institution" xlink:title="Microbiology Lab, Nanyang Normal University, Henan, China" id="ABBRID0ENXCI" xlink:type="simple">NYNU</abbrev> 19130.</p></tp:treatment-sec><tp:treatment-sec sec-type="GenBank accession numbers" id="SECID0ESXCI"><title>GenBank accession numbers.</title><p>Holotype <abbrev xmlns:xlink="http://www.w3.org/1999/xlink" content-type="institution" xlink:title="Microbiology Lab, Nanyang Normal University, Henan, China" id="ABBRID0EYXCI" xlink:type="simple">NYNU</abbrev> 191125<sup>T</sup> (<abbrev xmlns:xlink="http://www.w3.org/1999/xlink" xlink:title="internal transcribed spacer region" id="ABBRID0E6XCI" xlink:type="simple">ITS</abbrev>: <ext-link xmlns:xlink="http://www.w3.org/1999/xlink" ext-link-type="gen" xlink:href="MT990560" xlink:type="simple">MT990560</ext-link>; D1/D2 <abbrev xmlns:xlink="http://www.w3.org/1999/xlink" xlink:title="large subunit" id="ABBRID0EIYCI" xlink:type="simple">LSU</abbrev>: <ext-link xmlns:xlink="http://www.w3.org/1999/xlink" ext-link-type="gen" xlink:href="MT990559" xlink:type="simple">MT990559</ext-link>); additional isolates <abbrev xmlns:xlink="http://www.w3.org/1999/xlink" content-type="institution" xlink:title="Microbiology Lab, Nanyang Normal University, Henan, China" id="ABBRID0ERYCI" xlink:type="simple">NYNU</abbrev> 19116 (<abbrev xmlns:xlink="http://www.w3.org/1999/xlink" xlink:title="internal transcribed spacer region" id="ABBRID0EWYCI" xlink:type="simple">ITS</abbrev>: <ext-link xmlns:xlink="http://www.w3.org/1999/xlink" ext-link-type="gen" xlink:href="MZ318442" xlink:type="simple">MZ318442</ext-link>; D1/D2 <abbrev xmlns:xlink="http://www.w3.org/1999/xlink" xlink:title="large subunit" id="ABBRID0E6YCI" xlink:type="simple">LSU</abbrev>: <ext-link xmlns:xlink="http://www.w3.org/1999/xlink" ext-link-type="gen" xlink:href="MZ318423" xlink:type="simple">MZ318423</ext-link>), and <abbrev xmlns:xlink="http://www.w3.org/1999/xlink" content-type="institution" xlink:title="Microbiology Lab, Nanyang Normal University, Henan, China" id="ABBRID0EIZCI" xlink:type="simple">NYNU</abbrev> 19130 (<abbrev xmlns:xlink="http://www.w3.org/1999/xlink" xlink:title="internal transcribed spacer region" id="ABBRID0ENZCI" xlink:type="simple">ITS</abbrev>: <ext-link xmlns:xlink="http://www.w3.org/1999/xlink" ext-link-type="gen" xlink:href="MZ318424" xlink:type="simple">MZ318424</ext-link>; D1/D2 <abbrev xmlns:xlink="http://www.w3.org/1999/xlink" xlink:title="large subunit" id="ABBRID0EWZCI" xlink:type="simple">LSU</abbrev>: <ext-link xmlns:xlink="http://www.w3.org/1999/xlink" ext-link-type="gen" xlink:href="MZ318425" xlink:type="simple">MZ318425</ext-link>).</p></tp:treatment-sec><tp:treatment-sec sec-type="notes" id="SECID0E6ZCI"><title>Notes.</title><p>We generated sequences for three isolates of <italic><tp:taxon-name><tp:taxon-name-part taxon-name-part-type="genus" reg="Yamadazyma">Y.</tp:taxon-name-part><tp:taxon-name-part taxon-name-part-type="species" reg="ovata">ovata</tp:taxon-name-part></tp:taxon-name></italic>, <abbrev xmlns:xlink="http://www.w3.org/1999/xlink" content-type="institution" xlink:title="Microbiology Lab, Nanyang Normal University, Henan, China" id="ABBRID0EQ1CI" xlink:type="simple">NYNU</abbrev> 191125, <abbrev xmlns:xlink="http://www.w3.org/1999/xlink" content-type="institution" xlink:title="Microbiology Lab, Nanyang Normal University, Henan, China" id="ABBRID0EV1CI" xlink:type="simple">NYNU</abbrev> 19116, and <abbrev xmlns:xlink="http://www.w3.org/1999/xlink" content-type="institution" xlink:title="Microbiology Lab, Nanyang Normal University, Henan, China" id="ABBRID0E11CI" xlink:type="simple">NYNU</abbrev> 19130. This new species is phylogenetically most closely related to <italic><tp:taxon-name><tp:taxon-name-part taxon-name-part-type="genus" reg="Candida">C.</tp:taxon-name-part><tp:taxon-name-part taxon-name-part-type="species" reg="trypodendroni">trypodendroni</tp:taxon-name-part></tp:taxon-name></italic> (Figure <xref ref-type="fig" rid="F1">1</xref>). <italic><tp:taxon-name><tp:taxon-name-part taxon-name-part-type="genus" reg="Yamadazyma">Yamadazyma</tp:taxon-name-part><tp:taxon-name-part taxon-name-part-type="species" reg="ovata">ovata</tp:taxon-name-part></tp:taxon-name></italic> can be distinguished from <italic><tp:taxon-name><tp:taxon-name-part taxon-name-part-type="genus" reg="Candida">C.</tp:taxon-name-part><tp:taxon-name-part taxon-name-part-type="species" reg="trypodendroni">trypodendroni</tp:taxon-name-part></tp:taxon-name></italic> based on <abbrev xmlns:xlink="http://www.w3.org/1999/xlink" xlink:title="internal transcribed spacer region" id="ABBRID0EE3CI" xlink:type="simple">ITS</abbrev> and D1/D2 <abbrev xmlns:xlink="http://www.w3.org/1999/xlink" xlink:title="large subunit" id="ABBRID0EI3CI" xlink:type="simple">LSU</abbrev> loci (15/565 in <abbrev xmlns:xlink="http://www.w3.org/1999/xlink" xlink:title="internal transcribed spacer region" id="ABBRID0EM3CI" xlink:type="simple">ITS</abbrev> and 8/532 in D1/D2 <abbrev xmlns:xlink="http://www.w3.org/1999/xlink" xlink:title="large subunit" id="ABBRID0EQ3CI" xlink:type="simple">LSU</abbrev>). Physiologically, <italic><tp:taxon-name><tp:taxon-name-part taxon-name-part-type="genus" reg="Yamadazyma">Y.</tp:taxon-name-part><tp:taxon-name-part taxon-name-part-type="species" reg="ovata">ovata</tp:taxon-name-part></tp:taxon-name></italic> can be differentiated from <italic><tp:taxon-name><tp:taxon-name-part taxon-name-part-type="genus" reg="Candida">C.</tp:taxon-name-part><tp:taxon-name-part taxon-name-part-type="species" reg="trypodendroni">trypodendroni</tp:taxon-name-part></tp:taxon-name></italic> based on growth in l-sorbose, d-glucosamine, melibiose, and d-glucono-1, 5-lactone, all of which are positive for <italic><tp:taxon-name><tp:taxon-name-part taxon-name-part-type="genus" reg="Yamadazyma">Y.</tp:taxon-name-part><tp:taxon-name-part taxon-name-part-type="species" reg="ovata">ovata</tp:taxon-name-part></tp:taxon-name></italic> and negative for <italic><tp:taxon-name><tp:taxon-name-part taxon-name-part-type="genus" reg="Candida">C.</tp:taxon-name-part><tp:taxon-name-part taxon-name-part-type="species" reg="trypodendroni">trypodendroni</tp:taxon-name-part></tp:taxon-name></italic> (Table <xref ref-type="table" rid="T2">2</xref>) (<xref ref-type="bibr" rid="B26">Lachance et al. 2011</xref>).</p></tp:treatment-sec><tp:treatment-sec><!--Section generated to contain objects referenced in tp:taxon-treatment.--><fig id="F1" position="float" orientation="portrait"><object-id xmlns:xlink="http://www.w3.org/1999/xlink" content-type="doi" xlink:type="simple">10.3897/mycokeys.83.71156.figure1</object-id><object-id xmlns:xlink="http://www.w3.org/1999/xlink" content-type="arpha" xlink:type="simple">397A7CE4-D1DC-5680-8CA6-BC481ED7C73E</object-id><label>Figure 1.</label><caption><p>Maximum likelihood phylogenetic tree of <italic><tp:taxon-name><tp:taxon-name-part taxon-name-part-type="genus" reg="Yamadazyma">Yamadazyma</tp:taxon-name-part></tp:taxon-name></italic> inferred from the combined <abbrev xmlns:xlink="http://www.w3.org/1999/xlink" xlink:title="internal transcribed spacer region" id="ABBRID0EDTBI" xlink:type="simple">ITS</abbrev> and D1/D2 <abbrev xmlns:xlink="http://www.w3.org/1999/xlink" xlink:title="large subunit" id="ABBRID0EHTBI" xlink:type="simple">LSU</abbrev> dataset and rooted with <italic><tp:taxon-name><tp:taxon-name-part taxon-name-part-type="genus" reg="Scheffersomyces">Scheffersomyces</tp:taxon-name-part><tp:taxon-name-part taxon-name-part-type="species" reg="coipomoensis">coipomoensis</tp:taxon-name-part></tp:taxon-name></italic> (<abbrev xmlns:xlink="http://www.w3.org/1999/xlink" content-type="institution" xlink:title="CBS-KNAW Collections, Westerdijk Fungal Biodiversity Institute, Utrecht, The Netherlands" id="ABBRID0EWTBI" xlink:type="simple">CBS</abbrev> 8178) and <italic><tp:taxon-name><tp:taxon-name-part taxon-name-part-type="genus" reg="Babjeviella">Babjeviella</tp:taxon-name-part><tp:taxon-name-part taxon-name-part-type="species" reg="inositovora">inositovora</tp:taxon-name-part></tp:taxon-name></italic> (<abbrev xmlns:xlink="http://www.w3.org/1999/xlink" content-type="institution" xlink:title="CBS-KNAW Collections, Westerdijk Fungal Biodiversity Institute, Utrecht, The Netherlands" id="ABBRID0EGUBI" xlink:type="simple">CBS</abbrev> 8006). <abbrev xmlns:xlink="http://www.w3.org/1999/xlink" xlink:title="maximum likelihood" id="ABBRID0ELUBI" xlink:type="simple">ML</abbrev> and <abbrev xmlns:xlink="http://www.w3.org/1999/xlink" xlink:title="maximum parsimony" id="ABBRID0EPUBI" xlink:type="simple">MP</abbrev> bootstrap support values above 50% are respectively shown at the first and second positions. Newly sequenced collections are in blue boldface.</p></caption><graphic xmlns:xlink="http://www.w3.org/1999/xlink" xlink:href="mycokeys-83-069-g001.jpg" position="float" orientation="portrait" xlink:type="simple" id="oo_581856.jpg"><uri content-type="original_file" xlink:type="simple">https://binary.pensoft.net/fig/581856</uri></graphic></fig><table-wrap id="T2" position="float" orientation="portrait"><label>Table 2.</label><caption><p>Physiological characteristics of the new <italic><tp:taxon-name><tp:taxon-name-part taxon-name-part-type="genus" reg="Yamadazyma">Yamadazyma</tp:taxon-name-part></tp:taxon-name></italic> species and their closely related taxa.</p></caption><table id="TID0EKQBI" rules="all"><tbody><tr><th rowspan="1" colspan="1">Characteristics</th><th rowspan="1" colspan="1">
                  <italic><tp:taxon-name>
                      <tp:taxon-name-part taxon-name-part-type="genus" reg="Yamadazyma">Y.</tp:taxon-name-part>
                      <tp:taxon-name-part taxon-name-part-type="species" reg="luoyangensis">luoyangensis</tp:taxon-name-part>
                    </tp:taxon-name></italic>
                </th><th rowspan="1" colspan="1">
                  <italic><tp:taxon-name>
                      <tp:taxon-name-part taxon-name-part-type="genus" reg="Yamadazyma">Y.</tp:taxon-name-part>
                      <tp:taxon-name-part taxon-name-part-type="species" reg="mexicana">mexicana</tp:taxon-name-part>
                    </tp:taxon-name></italic>
                </th><th rowspan="1" colspan="1">
                  <italic><tp:taxon-name>
                      <tp:taxon-name-part taxon-name-part-type="genus" reg="Yamadazyma">Y.</tp:taxon-name-part>
                      <tp:taxon-name-part taxon-name-part-type="species" reg="ovata">ovata</tp:taxon-name-part>
                    </tp:taxon-name></italic>
                </th><th rowspan="1" colspan="1">
                  <italic><tp:taxon-name>
                      <tp:taxon-name-part taxon-name-part-type="genus" reg="Candida">C.</tp:taxon-name-part>
                      <tp:taxon-name-part taxon-name-part-type="species" reg="trypodendroni">trypodendroni</tp:taxon-name-part>
                    </tp:taxon-name></italic>
                </th><th rowspan="1" colspan="1">
                  <italic><tp:taxon-name>
                      <tp:taxon-name-part taxon-name-part-type="genus" reg="Yamadazyma">Y.</tp:taxon-name-part>
                      <tp:taxon-name-part taxon-name-part-type="species" reg="paraaseri">paraaseri</tp:taxon-name-part>
                    </tp:taxon-name></italic>
                </th><th rowspan="1" colspan="1">
                  <italic><tp:taxon-name>
                      <tp:taxon-name-part taxon-name-part-type="genus" reg="Candida">C.</tp:taxon-name-part>
                      <tp:taxon-name-part taxon-name-part-type="species" reg="aaseri">aaseri</tp:taxon-name-part>
                    </tp:taxon-name></italic>
                </th></tr><tr><td rowspan="1" colspan="7">Fermentation of</td></tr><tr><td rowspan="1" colspan="1">d-Glucose</td><td rowspan="1" colspan="1">+</td><td rowspan="1" colspan="1">+</td><td rowspan="1" colspan="1">+</td><td rowspan="1" colspan="1">+</td><td rowspan="1" colspan="1">-</td><td rowspan="1" colspan="1">v</td></tr><tr><td rowspan="1" colspan="7">Assimilation of</td></tr><tr><td rowspan="1" colspan="1">l-Sorbose</td><td rowspan="1" colspan="1">–</td><td rowspan="1" colspan="1">–</td><td rowspan="1" colspan="1">+</td><td rowspan="1" colspan="1">–</td><td rowspan="1" colspan="1">+</td><td rowspan="1" colspan="1">s</td></tr><tr><td rowspan="1" colspan="1">d-Glucosamine</td><td rowspan="1" colspan="1">+</td><td rowspan="1" colspan="1">+</td><td rowspan="1" colspan="1">+</td><td rowspan="1" colspan="1">–</td><td rowspan="1" colspan="1">+</td><td rowspan="1" colspan="1">–</td></tr><tr><td rowspan="1" colspan="1">l-Rhamnose</td><td rowspan="1" colspan="1">+</td><td rowspan="1" colspan="1">+</td><td rowspan="1" colspan="1">–</td><td rowspan="1" colspan="1">+</td><td rowspan="1" colspan="1">–</td><td rowspan="1" colspan="1">–</td></tr><tr><td rowspan="1" colspan="1">Melibiose</td><td rowspan="1" colspan="1">–</td><td rowspan="1" colspan="1">v</td><td rowspan="1" colspan="1">+</td><td rowspan="1" colspan="1">–</td><td rowspan="1" colspan="1">–</td><td rowspan="1" colspan="1">–</td></tr><tr><td rowspan="1" colspan="1">Lactose</td><td rowspan="1" colspan="1">–</td><td rowspan="1" colspan="1">+</td><td rowspan="1" colspan="1">–</td><td rowspan="1" colspan="1">–</td><td rowspan="1" colspan="1">+</td><td rowspan="1" colspan="1">v</td></tr><tr><td rowspan="1" colspan="1">Raffinose</td><td rowspan="1" colspan="1">–</td><td rowspan="1" colspan="1">+</td><td rowspan="1" colspan="1">–</td><td rowspan="1" colspan="1">–</td><td rowspan="1" colspan="1">–</td><td rowspan="1" colspan="1">–</td></tr><tr><td rowspan="1" colspan="1">Inulin</td><td rowspan="1" colspan="1">+</td><td rowspan="1" colspan="1">–</td><td rowspan="1" colspan="1">–</td><td rowspan="1" colspan="1">–</td><td rowspan="1" colspan="1">+</td><td rowspan="1" colspan="1">–</td></tr><tr><td rowspan="1" colspan="1">Xylitol</td><td rowspan="1" colspan="1">+</td><td rowspan="1" colspan="1"/><td rowspan="1" colspan="1">+</td><td rowspan="1" colspan="1">–</td><td rowspan="1" colspan="1">–</td><td rowspan="1" colspan="1">+</td></tr><tr><td rowspan="1" colspan="1">Galactitol</td><td rowspan="1" colspan="1">+</td><td rowspan="1" colspan="1">v</td><td rowspan="1" colspan="1">+</td><td rowspan="1" colspan="1">–</td><td rowspan="1" colspan="1">–</td><td rowspan="1" colspan="1">–</td></tr><tr><td rowspan="1" colspan="1">2-Keto-d-Gluconate</td><td rowspan="1" colspan="1">–</td><td rowspan="1" colspan="1">s</td><td rowspan="1" colspan="1">+</td><td rowspan="1" colspan="1">+</td><td rowspan="1" colspan="1">–</td><td rowspan="1" colspan="1">–</td></tr><tr><td rowspan="1" colspan="1">Cadaverine</td><td rowspan="1" colspan="1">–</td><td rowspan="1" colspan="1">n</td><td rowspan="1" colspan="1">–</td><td rowspan="1" colspan="1">+</td><td rowspan="1" colspan="1">–</td><td rowspan="1" colspan="1">+</td></tr><tr><td rowspan="1" colspan="1">Growth tests</td><td rowspan="1" colspan="6"/></tr><tr><td rowspan="1" colspan="1">10%Nacl/5%glucose</td><td rowspan="1" colspan="1">+</td><td rowspan="1" colspan="1">+</td><td rowspan="1" colspan="1">+</td><td rowspan="1" colspan="1">v</td><td rowspan="1" colspan="1">–</td><td rowspan="1" colspan="1">+</td></tr><tr><td rowspan="1" colspan="1">Growth at 37 °C</td><td rowspan="1" colspan="1">–</td><td rowspan="1" colspan="1">+</td><td rowspan="1" colspan="1">+</td><td rowspan="1" colspan="1">–</td><td rowspan="1" colspan="1">+</td><td rowspan="1" colspan="1">+</td></tr></tbody></table><table-wrap-foot><fn><p>+, positive reaction; –, negative reaction; s, slow positive reaction; v, variable reaction; n, data not available.</p></fn></table-wrap-foot></table-wrap></tp:treatment-sec><ref-list><ref id="B26"><mixed-citation xmlns:xlink="http://www.w3.org/1999/xlink" xlink:type="simple"><person-group><name name-style="western"><surname>Lachance</surname><given-names>MA</given-names></name><name name-style="western"><surname>Boekhout</surname><given-names>T</given-names></name><name name-style="western"><surname>Scorzetti</surname><given-names>G</given-names></name><name name-style="western"><surname>Fell</surname><given-names>JW</given-names></name><name name-style="western"><surname>Kurtzman</surname><given-names>CP</given-names></name></person-group> (<year>2011</year>) <article-title><italic><tp:taxon-name><tp:taxon-name-part taxon-name-part-type="genus">Candida</tp:taxon-name-part></tp:taxon-name></italic> Berkhout (1923).</article-title> In: <person-group><name name-style="western"><surname>Kurtzman</surname><given-names>CP</given-names></name><name name-style="western"><surname>Fell</surname><given-names>JW</given-names></name><name name-style="western"><surname>Boekhout</surname><given-names>T</given-names></name></person-group> (<role>Eds</role>) <issue-title>The Yeasts – a Taxonomic Study, 5th edn, vol.</issue-title><source>2. Elsevier, Amsterdam</source>, <fpage>987</fpage>–<lpage>1279</lpage>. <ext-link xlink:type="simple" ext-link-type="doi" xlink:href="10.1016/B978-0-444-52149-1.00090-2">https://doi.org/10.1016/B978-0-444-52149-1.00090-2</ext-link></mixed-citation></ref></ref-list></tp:taxon-treatment>
